# Supplementary material for: Black Bean Pasta Meals with Varying Protein Concentrations Reduce Postprandial Glycemia and Insulinemia Similarly Compared to White Bread Control in Adults
Source: Foods. 2022 Jun 3;11(11):1652. doi: 10.3390/foods11111652 (PMC9180063; doi:10.3390/foods11111652)
Supplement: Supplementary file 1 [file foods-11-01652-s001.zip]

Archive with 1 entries (1 files):
- foods-1695839-SI.pdf
